# Supplementary material for: The Frq–Frh Complex Light-Dependently Delays Sfl1-Induced Microsclerotia Formation in Verticillium dahliae
Source: J Fungi (Basel). 2023 Jul 4;9(7):725. doi: 10.3390/jof9070725 (PMC10381341; doi:10.3390/jof9070725)
Supplement: Supplementary file 1 [file jof-09-00725-s001.zip]

Archive with 3 entries (3 files):
- Data_S1.xlsx
- Images_S1.pdf
- Supplementary_material.pdf
