# Supplementary material for: The Frq–Frh Complex Light-Dependently Delays Sfl1-Induced Microsclerotia Formation in Verticillium dahliae
Source: J Fungi (Basel). 2023 Jul 4;9(7):725. doi: 10.3390/jof9070725 (PMC10381341; doi:10.3390/jof9070725)
Supplement: Supplementary file 1 [file jof-09-00725-s001.zip › Data_S1.xlsx]

## Sheet: Figure 1f
Figure 1f.
Brightness of fungal colonies grown on CDM for 10 days in the light was measured. By substraction of the background brightness of the medium melanization of the colonies was quantified. In each individual experiment mean wild-type colony melanization was set to one.
Listed values represent the mean of three technical replicates (N = 1). One to three independent cultures of the wild-type or independent transformants were analyzed in each experiment. The experiment was performed three times.
		WT	∆FRQ	FRQ-C	FRQ-GFP	FRQ-GFP OE	FRHR806H	FRQ-GFP/FRHR806H	FRQ-GFP OE/FRHR806H	FRH-C
Experiment 1	Replicate 1	1	2.33296	0.861961	0.948997	1.33887	2.72836	2.61408	2.54428	0.648418
	Replicate 2		3.13073	1.01349	0.887941	0.833021	2.1638	2.02607	2.0017	1.11036
Experiment 2	Replicate 1	0.955927	4.59572	1.12357	0.969268	0.856414	2.73975	2.94544	2.98962	1.49842
	Replicate 2	1.04407		1.44921	0.811217	1.35473	3.21962	4.14607	2.65044	1.08124
Experiment 3	Replicate 1	1.01373	4.02475	0.720949	1.34032	1.21785	3.07766	2.79418	4.14057	1.88241
	Replicate 2	0.832785	5.19038	1.86854	1.47835	0.987911	3.97842	2.96544	5.21051	0.952215
	Replicate 3	1.15348	4.84386
N		6	6	6	6	6	6	6	6	6

## Sheet: Figure 2e
Figure 2e.
Brightness of fungal colonies grown on CDM for 10 days in the light was measured. By substraction of the background brightness of the medium melanization of the colonies was quantified.
In each individual experiment mean wild-type colony melanization was set to one. Listed values represent the mean of three to four technical replicates (N = 1). Two independend transformants or wild-type cultures were analyzed in each experiment.
Only one transformant was analyzed of the WC1-GFP strain. The experiment was conducted three times.
		WT	∆WC1	WC1-C	WC1-GFP	∆FRQ	FRHR806H
Experiment 1	Replicate 1	0.885237	2.11416	1.03156		2.26639	2.05902
	Replicate 2	1.11476	2.18006	1.5504	1.32309	2.33358	2.03767
Experiment 2	Replicate 1	0.902534	2.17934	0.624309		1.93773	1.74959
	Replicate 2	1.09747	1.54247	0.634199	0.935279	1.72164	1.56295
Experiment 3	Replicate 1	0.949858	2.50885	1.43726		2.36155	1.77203
	Replicate 2	1.05014	2.04242	1.64676	1.65879	2.08759	2.14553
N		6	6	6	3	6	6

## Sheet: Figure 3a
Figure 3a.
Equal amounts of spores were inoculated in liquid simulated xylem medium and incubated under constant agitation for five days in the light. Spores were resuspended in equal volumes of water and the concentration of conida per ml was determined.
The listed values are the mean of two to four technical replicates (N = 1). Mean conidia concentration of the wild-type was set to one. The experiment was conducted three times with two independent transformants or wild-type cultures, respectively.
		WT	∆FRQ	FRQ-C	FRQ-GFP	FRQ-GFP OE	FRHR806H	FRQ-GFP/FRHR806H	FRQ-GFP OE/FRHR806H	FRH-C
Experiment 1	Replicate 1	0.99237	0.667948	1.17165	1.2294	1.07932	0.693748	0.710874	0.713619	1.11643
	Replicate 2	1.00763	0.668387	1.00939	1.03453	1.07394	0.725147	0.789922	0.730856	1.07317
Experiment 2	Replicate 1	0.994303	0.850475	1.15296	1.20833	0.975804	0.901072	0.730781	0.966371	0.991057
	Replicate 2	1.0057	0.772067	1.21054	1.09427	1.05629	0.702848	0.838959	0.80147	0.9366
Experiment 3	Replicate 1	0.953091	0.650112	0.974617	0.930684	0.885648	0.725857	0.712853	0.588546	1.07828
	Replicate 2	1.04691	0.672813	1.08695	0.900268	0.9287	0.728428	0.595599	0.641369	0.995849
N		6	6	6	6	6	6	6	6	6

## Sheet: Figure 3b
Figure 3b.
Equal amounts of spores were inoculated in liquid simulated xylem medium and incubated under constant agitation for five days in the light. Spores were resuspended in equal volumes of water and the concentration of conida per ml was determined.
The listed values are the mean of three to four technical replicates (N = 1). Mean conidia concentration of the wild-type was set to one.
The experiment was performed three times with two independent WC1 deletion or complementation transformants and two independent wild-type cultures. In each experiment, only one transformant was analyzed of the WC1-GFP strain.
The FRQ deletion and FRH point mutation strains were included as controls in two of the three experiments. One or two independent biological replicates of two FRQ deletion or FRH point mutation transformants were analyzed.
		WT	∆WC1	WC1-C	WC1-GFP	∆FRQ	FRHR806H
Experiment 1	Replicate 1	0.982917	0.909006	0.950997	1.00081
	Replicate 2	1.01708	0.925663	0.865931
Experiment 2	Replicate 1	0.967907	0.955842	0.962365	1.00172	0.601452	0.714601
	Replicate 2	1.03209	0.933815	0.909754		0.622847	0.712357
Experiment 3	Replicate 1	1.00705	0.877298	0.974334	1.00308	0.547342	0.645103
	Replicate 2	0.992946	0.997073	1.01231		0.640675	0.655535
	Replicate 3					0.661538	0.649306
	Replicate 4					0.623189	0.651482
N		6	6	6	3	6	6

## Sheet: Figure 4a
Figure 4a.
In one experiment, 12 to 15 tomato plants were either treated with spores of the wild-type (WT), spores of a mutant strain, or water as control (mock). Two independent mutant strain transformants or two individual WT cultures served as fungal biological replicates.
The experiment was performed two (for FRH-C) or three times. Plant height and weight as well as length of the longest leaf were measured.
Based on these measurements, as described in the materials and methods section 'Pathogenicity assay on tomato plants', plants were classified as being healthy, or showing mild, strong or very strong symptoms.
Listed values indicate the overall number of plants assigned to the respective category.
	Mock	WT	∆FRQ	FRQ-C	FRHR806H	FRH-C
Healthy	67	12	8	17	22	16
Weak symptoms	6	27	32	26	36	23
Strong symptoms	0	32	43	39	26	20
Very strong symptoms	0	2	3	7	6	0
Total number of plants (N)	73	73	86	89	90	59
In one experiment, 12 to 15 tomato plants were either treated with spores of the WT, spores of a mutant strain, or water as control (mock). Two independent mutant strain transformants or two individual WT cultures served as fungal biological replicates.
The experiment was performed two (for FRH-C) or three times. Cross sections of the tomato plant hypocotyls were made. Listed values indicate the relative amount of hypocotyls with brownish discoloration observed [%].
		Mock	WT	∆FRQ	FRQ-C	FRHR806H	FRH-C
Experiment 1	Replicate 1	0	100	100	100	93
	Replicate 2			97	100	93
Experiment 2	Replicate 1	0	93	86	100	93	93
	Replicate 2	0	79	100	93	80	90
Experiment 3	Replicate 1	0	100	100	93	93	87
	Replicate 2	0	87	100	93	93	97
N		5	5	6	6	6	4

## Sheet: Figure 4b
Figure 4b.
In one experiment, 11 to 15 tomato plants were either treated with spores of the wild-type (WT), spores of a mutant strain, or water as control (mock). One to two independent cultures of two independent mutant strain transformants or two individual WT cultures served as fungal biological replicates.
The experiment was performed twice. Plant height and weight as well as length of the longest leaf was measured.
Based on these measurements, as described in the materials and methods section 'Pathogenicity assay on tomato plants', plants were classified as being healthy, or showing mild, strong or very strong symptoms.
Listed values indicate the overall number of plants assigned to the respective category.
	Mock	WT	∆WC1	WC1-C
Healthy	54	9	16	7
Weak symptoms	4	14	23	26
Strong symptoms	0	21	40	20
Very strong symptoms	0	10	10	7
Number of plants (N)	58	54	89	60
In one experiment, 11 to 15 tomato plants were either treated with spores of the WT, spores of a mutant strain, or water as control (mock). One to two independent cultures of two independent mutant strain transformants or two individual WT cultures served as fungal biological replicates.
The experiment was performed twice. Cross sections of the tomato plant hypocotyls were made. Listed values indicate the relative amount of hypocotyls with brownish discoloration observed [%].
		Mock	WT	∆WC1	WC1-C
Experiment 1	Replicate 1	0	100	100
	Replicate 2	0	100	100
Experiment 2	Replicate 1	0	100	87	93
	Replicate 2	0	100	100	100
	Replicate 3			100	87
	Replicate 4			87	100
N		4	4	6	4

## Sheet: Figure 5a
Figure 5a.
Cultures were grown in liquid simulated xylem medium for two, four or six days (2d, 4d, 6d) in the light. FRQ, WC1 and WC2 transcript levels were normalized to the reference genes H2A and EIF2B.
Transcript levels of the wild-type strain after two days of cultivation were set to one. Values represent the mean of one to three technical/pipetting replicates (N = 1). The experiment was conducted three independent times.
FRQ	WT			∆FRQ			FRQ-GFP			FRQ-GFP/FRHR806H
	2d	4d	6d	2d	4d	6d	2d	4d	6d	2d	4d	6d
Experiment 1	1	3.07486	4.72662	n/a	n/a	n/a	0.932435	1.45942	3.80115	0.704122	2.27602	1.91792
Experiment 2	1	0.474772	4.62728	n/a	n/a	n/a	0.789027	1.39478	3.28325	0.103316	2.30398	2.45812
Experiment 3	1	1.06801	2.56531	n/a	n/a	n/a	0.778487	1.32703	1.33144	1.05391	1.6829	2.83769
N	3	3	3	3	3	3	3	3	3	3	3	3
WC1	WT			∆FRQ			FRQ-GFP			FRQ-GFP/FRHR806H
	2d	4d	6d	2d	4d	6d	2d	4d	6d	2d	4d	6d
Experiment 1	1	1.86735	2.27676	1.05821	2.41595	1.83302	0.651619	1.60964	1.92233	0.677099	1.4269	1.1335
Experiment 2	1	1.67831	2.02494	1.4654	1.69303	2.34625	1.04787	1.58263	2.759	0.833144	1.30229	1.3916
Experiment 3	1	1.55663	2.42521	0.723322	1.61106	1.89427	1.38171	1.90179	2.57759	1.07636	1.66266	2.71926
N	3	3	3	3	3	3	3	3	3	3	3	3
WC2	WT			∆FRQ			FRQ-GFP			FRQ-GFP/FRHR806H
	2d	4d	6d	2d	4d	6d	2d	4d	6d	2d	4d	6d
Experiment 1	1	2.28679	1.62464	0.380909	1.91073	1.20279	0.478245	1.13746	1.1792	0.2207	1.22908	0.753496
Experiment 2	1	2.17577	1.86756	0.710748	1.83075	2.82544	0.844169	2.1286	1.56181	0.546953	2.56336	1.00384
Experiment 3	1	2.79735	3.97174	1.03012	3.37392	3.42281	1.54307	3.08226	2.79388	1.00503	2.71392	2.56528
N	3	3	3	3	3	3	3	3	3	3	3	3

## Sheet: Figure 5b
Figure 5b.
Cultures were grown on solid simulated xylem medium covered with a nylon membrane for two, four or six days (2d, 4d, 6d) in the light. FRQ, WC1 and WC2 transcript levels were normalized to the reference genes H2A and EIF2B.
Transcript levels of the wild-type strain after two days of cultivation were set to one. Values represent the mean of one to two technical/pipetting replicates (N = 1). The experiment was conducted three independent times.
FRQ	Wild-type			∆FRQ			FRQ-GFP			FRQ-GFP/FRHR806H
	2d	4d	6d	2d	4d	6d	2d	4d	6d	2d	4d	6d
Experiment 1	1	9.35094	6.91471	n/a	n/a	n/a	1.20274	7.76207	5.95396	0.43332	8.49834	6.52136
Experiment 2	1	3.61893	4.7123	n/a	n/a	n/a	1.18011	4.24646	3.42235	0.502077	1.90788	3.08263
Experiment 3	1	11.2903	7.0418	n/a	n/a	n/a	2.61179	12.8718	9.35034	1.37991	7.09483	7.70078
N	3	3	3	3	3	3	3	3	3	3	3	3
WC1	Wild-type			∆FRQ			FRQ-GFP			FRQ-GFP/FRHR806H
	2d	4d	6d	2d	4d	6d	2d	4d	6d	2d	4d	6d
Experiment 1	1	3.78242	3.37741	1.04895	3.88853	3.76556	0.980545	4.04094	3.50732	0.479126	3.75363	2.59029
Experiment 2	1	3.91415	3.57082	0.55719	3.92765	3.14705	1.59183	4.24661	4.74825	0.726352	3.3801	4.52978
Experiment 3	1	3.54845	3.59151	1.16433	2.64618	2.58514	1.5626	4.36163	3.17738	0.824602	2.20999	2.26451
N	3	3	3	3	3	3	3	3	3	3	3	3
WC2	Wild-type			∆FRQ			FRQ-GFP			FRQ-GFP/FRHR806H
	2d	4d	6d	2d	4d	6d	2d	4d	6d	2d	4d	6d
Experiment 1	1	2.21939	2.27556	0.642541	2.13619	2.24816	1.66798	1.66363	2.0492	0.356732	1.61924	1.85789
Experiment 2	1	1.48431	1.93939	0.330436	2.19244	1.49623	0.941761	1.52755	1.66735	0.603455	1.2434	1.58427
Experiment 3	1	1.32206	1.43533	0.750366	1.1106	1.25655	1.10265	1.11823	1.12602	0.667271	1.09524	1.14204
N	3	3	3	3	3	3	3	3	3	3	3	3

## Sheet: Figure 5c
Figure 5c.
Cultures were grown in liquid simulated xylem medium for two, four or six days (2d, 4d, 6d) in the light. Frq-GFP protein amounts were quantified in western experiments. The experiment was conducted three independent times.
The pixel density of the fusion protein signal was normalized to the Ponceau S staining. Frq-GFP amounts in the FRQ-GFP strain after two days cultivation were set to one. Values represent the mean of two technical replicates (N = 1)
	FRQ-GFP			FRQ-GFP/FRHR806H
	2d	4d	6d	2d	4d	6d
Experiment 1	1	0.601079	0.301734	1.05586	0.479362	0.456458
Experiment 2	1	0.258725	0.126074	0.868333	0.353462	0.164062
Experiment 3	1	0.440225	0.231496	0.818818	0.628084	0.394875
N	3	3	3	3	3	3

## Sheet: Figure 5d
Figure 5d.
Cultures were grown on solid simulated xylem medium covered with a nylon membrane for two, four or six days (2d, 4d, 6d) in the light. Frq-GFP protein amounts were quantified in western experiments. The experiment was conducted three independent times.
The pixel density of the fusion protein signal was normalized to the Ponceau S staining. Frq-GFP amounts in the FRQ-GFP strain after two days cultivation were set to one. Values represent the mean of two technical replicates (N = 1)
	FRQ-GFP			FRQ-GFP/FRHR806H
	2d	4d	6d	2d	4d	6d
Experiment 1	1	0.23871	0.117423	0.643945	0.150513	0.108584
Experiment 2	1	0.284441	0.274405	0.836887	0.246488	0.251302
Experiment 3	1	0.357584	0.310566	1.11561	0.330838	0.311466
N	3	3	3	3	3	3

[truncated: 18 more sheets: Figure 7b, Figure 7c, Figure 8c, Figure 9b, Figure 10a, Figure 10b, Figure S11a, Figure S11b, Figure S11c, Figure S11d, Figure S11e, Figure S11f, Figure S12b, Figure S14a, Figure S14c, Figure S15a, Figure S15b, Figure S15c]
